# Supplementary material for: Molecular Epidemiology and Variation of the BK Polyomavirus in the Population of Central and Eastern Europe Based on the Example of Poland
Source: Viruses. 2022 Jan 21;14(2):209. doi: 10.3390/v14020209 (PMC8878621; doi:10.3390/v14020209)
Supplement: Supplementary file 1 [file viruses-14-00209-s001.zip]

Archive with 1 entries (1 files):
- viruses-1554928-supplementary.pdf
